# Supplementary material for: Identification and characterization of aging/senescence-induced genes in osteosarcoma and predicting clinical prognosis
Source: Front Immunol. 2022 Oct 5;13:997765. doi: 10.3389/fimmu.2022.997765 (PMC9579318; doi:10.3389/fimmu.2022.997765)
Supplement: Supplementary Table 1 — Clinical data for the entire cohort. [file Table_1.xlsx]

## Sheet: Target-OS
sample	Gender	Age	Metastases	tumor_location	Senescence_group	OS	OS.time
TARGET.40.0A4HLD.01A	Male	19.874	No	Tibia	A	0	3946
TARGET.40.0A4HMC.01A	Male	27.9589	No	Fibula	A	0	377
TARGET.40.0A4HX8.01A	Male	29.137	No	Femur	C	0	1750
TARGET.40.0A4HXS.01A	Male	23.2055	No	Femur	B	0	2948
TARGET.40.0A4HY5.01A	Male	19.9014	Yes	Others	B	1	290
TARGET.40.0A4I0Q.01A	Female	19.9151	Yes	Femur	B	1	519
TARGET.40.0A4I0S.01A	Male	24.9699	No	Others	A	0	603
TARGET.40.0A4I0W.01A	Male	20.0822	No	Femur	C	0	683
TARGET.40.0A4I3S.01A	Male	22.7753	No	Others	C	0	1844
TARGET.40.0A4I42.01A	Female	17.1726	No	Others	A	1	619
TARGET.40.0A4I48.01A	Female	16.0384	Yes	Femur	A	0	1616
TARGET.40.0A4I4M.01A	Female	18.9479	No	Tibia	A	0	708
TARGET.40.0A4I4O.01A	Male	32.4055	No	Femur	A	1	627
TARGET.40.0A4I5B.01A	Male	20.863	No	Tibia	A	0	619
TARGET.40.0A4I65.01A	Male	17.863	No	Tibia	A	0	2895
TARGET.40.0A4I6O.01A	Male	18.4603	No	Tibia	C	1	1906
TARGET.40.0A4I8U.01A	Male	20.0767	No	Femur	A	0	983
TARGET.40.0A4I9K.01A	Male	22.5671	No	Tibia	A	0	2257
TARGET.40.PAKFVX.01A	Male	14.8137	No	Femur	A	0	922
TARGET.40.PAKXLD.01A	Female	14.3699	No	Others	B	0	2462
TARGET.40.PAKZZK.01A	Male	13.326	No	Femur	A	1	1515
TARGET.40.PALECC.01A	Female	10.0301	No	Others	A	1	754
TARGET.40.PALFYN.01A	Female	13.263	No	Femur	A	1	1003
TARGET.40.PALHRL.01A	Male	16.4904	Yes	Femur	A	0	4374
TARGET.40.PALKDP.01A	Female	9.28219	No	Femur	C	0	3282
TARGET.40.PALKGN.01A	Male	16.9589	No	Others	A	0	2122
TARGET.40.PALWWX.01A	Female	12.2301	Yes	Femur	A	0	2163
TARGET.40.PALZGU.01A	Male	15.3507	No	Femur	A	1	2882
TARGET.40.PAMEKS.01A	Male	10.8	Yes	Femur	C	1	857
TARGET.40.PAMHLF.01A	Male	8.85753	No	Others	C	0	1913
TARGET.40.PAMHYN.01A	Female	9.5863	No	Others	C	0	3899
TARGET.40.PAMJXS.01A	Male	11.2329	No	Others	A	0	3976
TARGET.40.PAMLKS.01A	Female	12.3534	Yes	Femur	B	1	180
TARGET.40.PAMRHD.01A	Female	10.8	Yes	Femur	A	1	74
TARGET.40.PAMTCM.01A	Female	13.5288	No	Others	B	0	3002
TARGET.40.PAMYYJ.01A	Male	17.7452	Yes	Others	A	1	271
TARGET.40.PANGPE.01A	Male	13.1342	No	Femur	A	0	3378
TARGET.40.PANGRW.01A	Male	16.6795	No	Femur	A	0	3378
TARGET.40.PANMIG.01A	Male	14.6849	Yes	Tibia	C	1	776
TARGET.40.PANPUM.01A	Male	16.4274	Yes	Others	B	1	295
TARGET.40.PANSEN.01A	Male	14.3397	No	Tibia	C	0	2256
TARGET.40.PANVJJ.01A	Female	13.8192	No	Tibia	C	0	3095
TARGET.40.PANXSC.01A	Male	15.1918	No	Femur	A	0	1217
TARGET.40.PANZHX.01A	Female	14.0466	Yes	Tibia	A	0	1323
TARGET.40.PANZZJ.01A	Male	18.7808	No	Others	C	0	1538
TARGET.40.PAPIJR.01A	Female	12.5945	No	Femur	A	0	1719
TARGET.40.PAPKWD.01A	Male	9.52877	No	Femur	B	1	422
TARGET.40.PAPNVD.01A	Female	14.4904	No	Fibula	B	1	922
TARGET.40.PAPWWC.01A	Female	9.84932	No	Femur	C	0	2520
TARGET.40.PAPXGT.01A	Female	11.4301	No	Tibia	C	0	2526
TARGET.40.PARBGW.01A	Female	12.6959	Yes	Femur	B	0	286
TARGET.40.PARDAX.01A	Male	10.0822	Yes	Femur	A	1	679
TARGET.40.PARFTG.01A	Female	13.663	No	Femur	A	1	653
TARGET.40.PARGTM.01A	Male	16.2329	No	Tibia	A	0	2610
TARGET.40.PARJXU.01A	Female	12.6685	Yes	Femur	C	1	1631
TARGET.40.PARKAF.01A	Male	16.6712	No	Femur	A	1	1061
TARGET.40.PASEBY.01A	Male	11.6411	No	Femur	A	0	2049
TARGET.40.PASEFS.01A	Male	18.1507	No	Tibia	C	0	2112
TARGET.40.PASFCV.01A	Female	10.5452	No	Tibia	A	0	2062
TARGET.40.PASKZZ.01A	Female	13.1726	No	Fibula	C	0	542
TARGET.40.PASNZV.01A	Male	16.2932	No	Femur	A	0	1747
TARGET.40.PASRNE.01A	Female	3.5589	No	Femur	A	0	1707
TARGET.40.PASSLM.01A	Male	9.69315	Yes	Others	A	0	1865
TARGET.40.PASUUH.01A	Female	14.0904	No	Fibula	A	0	1625
TARGET.40.PASYUK.01A	Female	16.2493	No	Tibia	C	0	1869
TARGET.40.PATAWV.01A	Male	15.526	No	Tibia	C	0	1702
TARGET.40.PATEEM.01A	Male	16.0959	No	Others	C	0	1451
TARGET.40.PATJVI.01A	Male	15.7671	Yes	Fibula	C	0	1575
TARGET.40.PATKSS.01A	Male	13.3945	No	Others	B	1	758
TARGET.40.PATMIF.01A	Female	12.0082	No	Femur	A	0	1579
TARGET.40.PATMPU.01A	Male	13.863	No	Fibula	A	1	1579
TARGET.40.PATMXR.01A	Female	20.9068	Yes	Femur	A	1	386
TARGET.40.PATPBS.01A	Male	15.1041	No	Fibula	A	0	1468
TARGET.40.PATUXZ.01A	Female	17.3836	Yes	Femur	A	1	510
TARGET.40.PAUBIT.01A	Female	12.3644	No	Femur	A	0	1029
TARGET.40.PAUTWB.01A	Male	13.874	No	Tibia	A	0	687
TARGET.40.PAUTYB.01A	Female	12.1041	No	Tibia	A	1	537
TARGET.40.PAUUML.01A	Male	5.96438	No	Femur	B	0	672
TARGET.40.PAUVUL.01A	Female	5.55342	Yes	Femur	B	1	347
TARGET.40.PAUXPZ.01A	Female	12.3479	Yes	Tibia	A	0	724
TARGET.40.PAUYTT.01A	Female	18.3616	No	Fibula	A	0	579
TARGET.40.PAVALD.01A	Male	16.2301	No	Femur	B	0	551
TARGET.40.PAVCLP.01A	Female	11.1288	No	Tibia	A	0	511
TARGET.40.PAVDTY.01A	Male	13.4192	No	Tibia	A	0	369
TARGET.40.PAVECB.01A	Female	8.96438	No	Others	C	0	476

## Sheet: GSE21257
sample	Gender	Age	Metastases	tumor_location	risk_level	OS	OS.time
GSM530667	Male	14.5	Yes	Femur	Low	1	821.25
GSM530899	Male	13.5	Yes	Others	Low	1	638.75
GSM531283	Male	14.1667	Yes	Femur	High	0	1399.17
GSM531284	Female	11.0833	Yes	Femur	Low	0	851.667
GSM531285	Female	6.75	Yes	Others	High	1	334.583
GSM531286	Male	12	Yes	Tibia	High	0	1125.42
GSM531287	Male	15	Yes	Femur	Low	0	1368.75
GSM531288	Male	15	Yes	Tibia	Low	1	395.417
GSM531289	Female	17	Yes	Femur	High	1	1003.75
GSM531290	Male	15.0833	Yes	Tibia	High	0	760.417
GSM531291	Male	79	Yes	Others	Low	1	547.5
GSM531292	Male	16.6667	Yes	Femur	High	1	912.5
GSM531293	Male	17.0833	Yes	Femur	Low	1	1064.58
GSM531294	Female	10.75	Yes	Femur	High	1	121.667
GSM531295	Male	15.25	Yes	Femur	High	1	821.25
GSM531296	Male	18.3333	Yes	Tibia	Low	0	790.833
GSM531297	Male	32.0833	Yes	Others	Low	1	547.5
GSM531298	Female	39	Yes	Others	High	1	5748.75
GSM531299	Male	22	Yes	Femur	Low	0	1095
GSM531300	Male	19	Yes	Femur	Low	0	3741.25
GSM531301	Female	12	Yes	Femur	Low	1	3345.83
GSM531302	Female	17	No	Others	Low	0	1916.25
GSM531303	Male	22	No	Others	Low	0	1825
GSM531304	Female	58	No	Tibia	Low	0	1825
GSM531305	Male	28	No	Femur	Low	0	1825
GSM531306	Male	16.6667	Yes	Tibia	High	1	304.167
GSM531307	Male	18.5833	Yes	Tibia	Low	1	1186.25
GSM531308	Male	14.75	Yes	Femur	Low	0	2889.58
GSM531309	Female	17.6667	Yes	Femur	Low	1	2524.58
GSM531310	Male	18	No	Femur	Low	0	7482.5
GSM531311	Male	16.6667	Yes	Femur	Low	1	760.417
GSM531312	Female	13.6667	Yes	Tibia	Low	1	1216.67
GSM531313	Male	14.5833	No	Tibia	Low	0	4349.58
GSM531314	Male	16.6667	Yes	Others	Low	1	334.583
GSM531319	Male	8.41667	No	Femur	Low	0	3193.75
GSM531320	Male	11.3333	No	Tibia	Low	0	2372.5
GSM531321	Female	40.5833	No	Femur	Low	0	2950.42
GSM531322	Male	16.5	Yes	Tibia	Low	1	1003.75
GSM531323	Female	11.4167	No	Tibia	Low	0	2342.08
GSM531324	Male	25.3333	Yes	Tibia	Low	1	1429.58
GSM531325	Female	19.0833	No	Others	Low	0	3650
GSM531326	Female	20.1667	No	Femur	Low	0	2767.92
GSM531327	Male	13.75	Yes	Femur	High	1	882.083
GSM531328	Male	18.1667	Yes	Fibula	Low	0	973.333
GSM531329	Male	8	Yes	Femur	High	0	942.917
GSM531330	Female	10.6667	Yes	Femur	Low	1	760.417
GSM531331	Male	18.0833	No	Femur	Low	0	6661.25
GSM531332	Female	16	No	Tibia	Low	0	5870.42
GSM531333	Female	9.25	No	Femur	Low	0	5596.67
GSM531334	Female	3.08333	No	Tibia	Low	0	5900.83
GSM531335	Female	20.3333	No	Femur	Low	0	2859.17
GSM531351	Male	18.0833	No	Fibula	Low	0	2646.25
GSM531352	Male	16	No	Femur	Low	0	1825

## Sheet: GSE99671
sample	Type	geo_accession	Gender
OSVN001T	Tumor	GSM2649696	female
OSDN001T	Tumor	GSM2649699	male
OSVN003T	Tumor	GSM2649701	male
OSVN004T	Tumor	GSM2649703	female
OSVN005T	Tumor	GSM2649704	male
OSVN006T	Tumor	GSM2649706	male
OSVN008T	Tumor	GSM2649709	male
OSHN008T	Tumor	GSM2649710	female
OSHN009T	Tumor	GSM2649712	male
OSHN010T	Tumor	GSM2649714	female
OSHN011T	Tumor	GSM2649716	male
OSHN012T	Tumor	GSM2649718	male
OSHN013T	Tumor	GSM2649720	male
OSHN014T	Tumor	GSM2649722	female
OSVN015T	Tumor	GSM2649725	male
OSHN015T	Tumor	GSM2649726	female
OSHN016T	Tumor	GSM2649728	male
OSHN017T	Tumor	GSM2649731	female
OSVN001N	Normal	GSM2649697	female
OSDN001N	Normal	GSM2649698	male
OSVN003N	Normal	GSM2649700	male
OSVN004N	Normal	GSM2649702	female
OSVN005N	Normal	GSM2649705	male
OSVN006N	Normal	GSM2649707	male
OSVN008N	Normal	GSM2649708	male
OSHN008N	Normal	GSM2649711	female
OSHN009N	Normal	GSM2649713	male
OSHN010N	Normal	GSM2649715	female
OSHN011N	Normal	GSM2649717	male
OSHN012N	Normal	GSM2649719	male
OSHN013N	Normal	GSM2649721	male
OSHN014N	Normal	GSM2649723	female
OSVN015N	Normal	GSM2649724	male
OSHN015N	Normal	GSM2649727	female
OSHN016N	Normal	GSM2649729	male
OSHN017N	Normal	GSM2649730	female

## Sheet: SARC
sample	age_at_initial_pathologic_diagnosis	gender.demographic	primary_diagnosis.diagnoses	site_of_resection_or_biopsy.diagnoses	tissue_or_organ_of_origin.diagnoses	disease_type	primary_site	name.tissue_source_site	OS	OS.time
TCGA.DX.AB2E.01A	60	male	Fibromyxosarcoma	Connective, subcutaneous and other soft tissues of thorax	Connective, subcutaneous and other soft tissues of thorax	Fibromatous Neoplasms	Connective, subcutaneous and other soft tissues	Memorial Sloan Kettering	0	1.48219
TCGA.DX.A3UE.01A	66	female	Leiomyosarcoma, NOS	Connective, subcutaneous and other soft tissues of trunk, NOS	Connective, subcutaneous and other soft tissues of trunk, NOS	Myomatous Neoplasms	Connective, subcutaneous and other soft tissues	Memorial Sloan Kettering	1	2.90685
TCGA.K1.A3PO.01A	42	male	Leiomyosarcoma, NOS	Connective, subcutaneous and other soft tissues of pelvis	Connective, subcutaneous and other soft tissues of pelvis	Myomatous Neoplasms	Connective, subcutaneous and other soft tissues	University of Pittsburgh	0	4.44384
TCGA.DX.A6B8.01A	80	male	Leiomyosarcoma, NOS	Connective, subcutaneous and other soft tissues, NOS	Connective, subcutaneous and other soft tissues, NOS	Myomatous Neoplasms	Connective, subcutaneous and other soft tissues	Memorial Sloan Kettering	1	1.32877
TCGA.DX.A7EO.01A	20	female	Synovial sarcoma, biphasic	Connective, subcutaneous and other soft tissues of trunk, NOS	Connective, subcutaneous and other soft tissues of trunk, NOS	Synovial-like Neoplasms	Connective, subcutaneous and other soft tissues	Memorial Sloan Kettering	0	12.6767
TCGA.DX.A6B9.01A	45	female	Leiomyosarcoma, NOS	Overlapping lesion of connective, subcutaneous and other soft tissues	Overlapping lesion of connective, subcutaneous and other soft tissues	Myomatous Neoplasms	Connective, subcutaneous and other soft tissues	Memorial Sloan Kettering	0	3.11781
TCGA.QQ.A5VD.01A	52	male	Leiomyosarcoma, NOS	Connective, subcutaneous and other soft tissues, NOS	Connective, subcutaneous and other soft tissues, NOS	Myomatous Neoplasms	Connective, subcutaneous and other soft tissues	Roswell Park	0	3.09315
TCGA.QQ.A5VC.01A	63	female	Leiomyosarcoma, NOS	Connective, subcutaneous and other soft tissues, NOS	Connective, subcutaneous and other soft tissues, NOS	Myomatous Neoplasms	Connective, subcutaneous and other soft tissues	Roswell Park	0	2.99178
TCGA.QC.A7B5.01A	75	male	Undifferentiated sarcoma	Connective, subcutaneous and other soft tissues of head, face, and neck	Connective, subcutaneous and other soft tissues of head, face, and neck	Soft Tissue Tumors and Sarcomas, NOS	Connective, subcutaneous and other soft tissues	Emory University	0	1.09041
TCGA.DX.A6YU.01A	50	female	Fibromyxosarcoma	Connective, subcutaneous and other soft tissues of thorax	Connective, subcutaneous and other soft tissues of thorax	Fibromatous Neoplasms	Connective, subcutaneous and other soft tissues	Memorial Sloan Kettering	0	2.86301
TCGA.SI.A71Q.01A	34	female	Malignant peripheral nerve sheath tumor	Connective, subcutaneous and other soft tissues of thorax	Connective, subcutaneous and other soft tissues of thorax	Nerve Sheath Tumors	Connective, subcutaneous and other soft tissues	Washington University St. Louis	0	2.72877
TCGA.Z4.A8JB.01A	24	female	Aggressive fibromatosis	Connective, subcutaneous and other soft tissues of thorax	Connective, subcutaneous and other soft tissues of thorax	Fibromatous Neoplasms	Connective, subcutaneous and other soft tissues	Cureline	0	0.364384
TCGA.3B.A9HZ.01A	66	male	Leiomyosarcoma, NOS	Connective, subcutaneous and other soft tissues of thorax	Connective, subcutaneous and other soft tissues of thorax	Myomatous Neoplasms	Connective, subcutaneous and other soft tissues	Moffitt Cancer Center	0	3.20548
TCGA.QQ.A5VB.01A	53	female	Leiomyosarcoma, NOS	Connective, subcutaneous and other soft tissues, NOS	Connective, subcutaneous and other soft tissues, NOS	Myomatous Neoplasms	Connective, subcutaneous and other soft tissues	Roswell Park	1	4.04932
TCGA.DX.A6YQ.01A	86	female	Fibromyxosarcoma	Connective, subcutaneous and other soft tissues of pelvis	Connective, subcutaneous and other soft tissues of pelvis	Fibromatous Neoplasms	Connective, subcutaneous and other soft tissues	Memorial Sloan Kettering	1	0.254795
TCGA.QC.AA9N.01A	53	female	Undifferentiated sarcoma	Connective, subcutaneous and other soft tissues of pelvis	Connective, subcutaneous and other soft tissues of pelvis	Soft Tissue Tumors and Sarcomas, NOS	Connective, subcutaneous and other soft tissues	Emory University	0	1.47123
TCGA.WK.A8XZ.01A	56	female	Leiomyosarcoma, NOS	Connective, subcutaneous and other soft tissues of abdomen	Connective, subcutaneous and other soft tissues of abdomen	Myomatous Neoplasms	Connective, subcutaneous and other soft tissues	Brigham and Women's Hospital	1	4.71781
TCGA.DX.AB2Z.01A	87	female	Malignant fibrous histiocytoma	Connective, subcutaneous and other soft tissues of trunk, NOS	Connective, subcutaneous and other soft tissues of trunk, NOS	Fibromatous Neoplasms	Connective, subcutaneous and other soft tissues	Memorial Sloan Kettering	0	2.99178
TCGA.QC.A6FX.01A	68	male	Undifferentiated sarcoma	Connective, subcutaneous and other soft tissues of trunk, NOS	Connective, subcutaneous and other soft tissues of trunk, NOS	Soft Tissue Tumors and Sarcomas, NOS	Connective, subcutaneous and other soft tissues	Emory University	0	1.74521
TCGA.DX.A6YS.01A	61	male	Fibromyxosarcoma	Connective, subcutaneous and other soft tissues of pelvis	Connective, subcutaneous and other soft tissues of pelvis	Fibromatous Neoplasms	Connective, subcutaneous and other soft tissues	Memorial Sloan Kettering	0	6.52329
TCGA.DX.A3UA.01A	47	female	Leiomyosarcoma, NOS	Short bones of lower limb and associated joints	Short bones of lower limb and associated joints	Myomatous Neoplasms	Bones, joints and articular cartilage of limbs	Memorial Sloan Kettering	1	0.890411
TCGA.SG.A849.01A	78	male	Undifferentiated sarcoma	Connective, subcutaneous and other soft tissues of upper limb and shoulder	Connective, subcutaneous and other soft tissues of upper limb and shoulder	Soft Tissue Tumors and Sarcomas, NOS	Connective, subcutaneous and other soft tissues	Cleveland Clinic Foundation	0	1.46027
TCGA.MB.A8JL.01A	53	female	Leiomyosarcoma, NOS	Connective, subcutaneous and other soft tissues of thorax	Connective, subcutaneous and other soft tissues of thorax	Myomatous Neoplasms	Connective, subcutaneous and other soft tissues	University of Minnesota	0	1.64384
TCGA.DX.A3LT.01A	62	male	Dedifferentiated liposarcoma	Connective, subcutaneous and other soft tissues of upper limb and shoulder	Connective, subcutaneous and other soft tissues of upper limb and shoulder	Lipomatous Neoplasms	Connective, subcutaneous and other soft tissues	Memorial Sloan Kettering	0	4.08767
TCGA.3B.A9HJ.01A	68	male	Dedifferentiated liposarcoma	Connective, subcutaneous and other soft tissues of pelvis	Connective, subcutaneous and other soft tissues of pelvis	Lipomatous Neoplasms	Connective, subcutaneous and other soft tissues	Moffitt Cancer Center	0	3.02466
TCGA.DX.A8BZ.01A	78	female	Leiomyosarcoma, NOS	Connective, subcutaneous and other soft tissues of pelvis	Connective, subcutaneous and other soft tissues of pelvis	Myomatous Neoplasms	Connective, subcutaneous and other soft tissues	Memorial Sloan Kettering	1	0.547945
TCGA.DX.A7ER.01A	69	male	Synovial sarcoma, spindle cell	Connective, subcutaneous and other soft tissues of thorax	Connective, subcutaneous and other soft tissues of thorax	Synovial-like Neoplasms	Connective, subcutaneous and other soft tissues	Memorial Sloan Kettering	1	4.01644
TCGA.DX.A8BL.01A	59	male	Undifferentiated sarcoma	Connective, subcutaneous and other soft tissues of upper limb and shoulder	Connective, subcutaneous and other soft tissues of upper limb and shoulder	Soft Tissue Tumors and Sarcomas, NOS	Connective, subcutaneous and other soft tissues	Memorial Sloan Kettering	0	3.76164
TCGA.DX.AB36.01A	86	male	Dedifferentiated liposarcoma	Connective, subcutaneous and other soft tissues of thorax	Connective, subcutaneous and other soft tissues of thorax	Lipomatous Neoplasms	Connective, subcutaneous and other soft tissues	Memorial Sloan Kettering	1	3.2
TCGA.QQ.A5V2.01A	42	male	Malignant fibrous histiocytoma	Connective, subcutaneous and other soft tissues of pelvis	Connective, subcutaneous and other soft tissues of pelvis	Fibromatous Neoplasms	Connective, subcutaneous and other soft tissues	Roswell Park	0	0.153425
TCGA.IF.A4AJ.01A	80	male	Leiomyosarcoma, NOS	Long bones of lower limb and associated joints	Long bones of lower limb and associated joints	Myomatous Neoplasms	Bones, joints and articular cartilage of limbs	University of Texas MD Anderson Cancer Center	1	2.10137
TCGA.WK.A8Y0.01A	49	female	Undifferentiated sarcoma	Connective, subcutaneous and other soft tissues of thorax	Connective, subcutaneous and other soft tissues of thorax	Soft Tissue Tumors and Sarcomas, NOS	Connective, subcutaneous and other soft tissues	Brigham and Women's Hospital	1	1.88493
TCGA.RN.AAAQ.01A	52	male	Malignant peripheral nerve sheath tumor	Connective, subcutaneous and other soft tissues of head, face, and neck	Connective, subcutaneous and other soft tissues of head, face, and neck	Nerve Sheath Tumors	Connective, subcutaneous and other soft tissues	St. Joseph's Hospital AZ	0	1.39726
TCGA.UE.A6QT.01A	50	female	Pleomorphic liposarcoma	Connective, subcutaneous and other soft tissues of head, face, and neck	Connective, subcutaneous and other soft tissues of head, face, and neck	Lipomatous Neoplasms	Connective, subcutaneous and other soft tissues	Asterand	0	1.10137
TCGA.DX.AB2V.01A	81	male	Fibromyxosarcoma	Connective, subcutaneous and other soft tissues of trunk, NOS	Connective, subcutaneous and other soft tissues of trunk, NOS	Fibromatous Neoplasms	Connective, subcutaneous and other soft tissues	Memorial Sloan Kettering	0	8.64658
TCGA.X9.A971.01A	52	female	Leiomyosarcoma, NOS	Connective, subcutaneous and other soft tissues of upper limb and shoulder	Connective, subcutaneous and other soft tissues of upper limb and shoulder	Myomatous Neoplasms	Connective, subcutaneous and other soft tissues	University of California, Davis	0	2.27671
TCGA.QQ.A8VG.01A	52	male	Malignant peripheral nerve sheath tumor	Connective, subcutaneous and other soft tissues of trunk, NOS	Connective, subcutaneous and other soft tissues of trunk, NOS	Nerve Sheath Tumors	Connective, subcutaneous and other soft tissues	Roswell Park	1	5.39726
TCGA.DX.A23U.01A	81	male	Dedifferentiated liposarcoma	Connective, subcutaneous and other soft tissues of pelvis	Connective, subcutaneous and other soft tissues of pelvis	Lipomatous Neoplasms	Connective, subcutaneous and other soft tissues	Memorial Sloan Kettering	1	6.36712
TCGA.3B.A9HI.01A	68	male	Dedifferentiated liposarcoma	Connective, subcutaneous and other soft tissues of upper limb and shoulder	Connective, subcutaneous and other soft tissues of upper limb and shoulder	Lipomatous Neoplasms	Connective, subcutaneous and other soft tissues	Moffitt Cancer Center	0	4.16712
TCGA.DX.A7ET.01A	71	male	Undifferentiated sarcoma	Connective, subcutaneous and other soft tissues of trunk, NOS	Connective, subcutaneous and other soft tissues of trunk, NOS	Soft Tissue Tumors and Sarcomas, NOS	Connective, subcutaneous and other soft tissues	Memorial Sloan Kettering	0	1.26849
TCGA.DX.A8BJ.01A	76	male	Malignant fibrous histiocytoma	Connective, subcutaneous and other soft tissues of thorax	Connective, subcutaneous and other soft tissues of thorax	Fibromatous Neoplasms	Connective, subcutaneous and other soft tissues	Memorial Sloan Kettering	1	0.778082
TCGA.Z4.AAPF.01A	35	female	Synovial sarcoma, NOS	Connective, subcutaneous and other soft tissues of upper limb and shoulder	Connective, subcutaneous and other soft tissues of upper limb and shoulder	Synovial-like Neoplasms	Connective, subcutaneous and other soft tissues	Cureline	0	1.32877
TCGA.DX.AB32.01A	51	male	Fibromyxosarcoma	Connective, subcutaneous and other soft tissues of thorax	Connective, subcutaneous and other soft tissues of thorax	Fibromatous Neoplasms	Connective, subcutaneous and other soft tissues	Memorial Sloan Kettering	0	8.49863
TCGA.QQ.A5V9.01A	76	male	Undifferentiated sarcoma	Connective, subcutaneous and other soft tissues, NOS	Connective, subcutaneous and other soft tissues, NOS	Soft Tissue Tumors and Sarcomas, NOS	Connective, subcutaneous and other soft tissues	Roswell Park	1	3.90137
TCGA.MJ.A850.01A	28	male	Synovial sarcoma, spindle cell	Connective, subcutaneous and other soft tissues of head, face, and neck	Connective, subcutaneous and other soft tissues of head, face, and neck	Synovial-like Neoplasms	Connective, subcutaneous and other soft tissues	BLN - Baylor	0	1.86575
TCGA.IE.A6BZ.01A	65	female	Undifferentiated sarcoma	Connective, subcutaneous and other soft tissues of pelvis	Connective, subcutaneous and other soft tissues of pelvis	Soft Tissue Tumors and Sarcomas, NOS	Connective, subcutaneous and other soft tissues	ABS - IUPUI	0	1.65753
TCGA.DX.AB2S.01A	53	female	Fibromyxosarcoma	Connective, subcutaneous and other soft tissues of trunk, NOS	Connective, subcutaneous and other soft tissues of trunk, NOS	Fibromatous Neoplasms	Connective, subcutaneous and other soft tissues	Memorial Sloan Kettering	0	0.767123
TCGA.FX.A8OO.01A	31	female	Synovial sarcoma, NOS	Connective, subcutaneous and other soft tissues of thorax	Connective, subcutaneous and other soft tissues of thorax	Synovial-like Neoplasms	Connective, subcutaneous and other soft tissues	International Genomics Consortium	1	0.671233
TCGA.PC.A5DM.01A	73	male	Leiomyosarcoma, NOS	Connective, subcutaneous and other soft tissues, NOS	Connective, subcutaneous and other soft tissues, NOS	Myomatous Neoplasms	Connective, subcutaneous and other soft tissues	Fox Chase	1	0.528767
TCGA.VT.AB3D.01A	71	male	Undifferentiated sarcoma	Connective, subcutaneous and other soft tissues of upper limb and shoulder	Connective, subcutaneous and other soft tissues of upper limb and shoulder	Soft Tissue Tumors and Sarcomas, NOS	Connective, subcutaneous and other soft tissues	Vanderbilt	0	1.03836
TCGA.DX.A8BH.01A	86	male	Undifferentiated sarcoma	Connective, subcutaneous and other soft tissues of trunk, NOS	Connective, subcutaneous and other soft tissues of trunk, NOS	Soft Tissue Tumors and Sarcomas, NOS	Connective, subcutaneous and other soft tissues	Memorial Sloan Kettering	1	1.20274
TCGA.DX.A6YZ.01A	59	male	Fibromyxosarcoma	Connective, subcutaneous and other soft tissues of pelvis	Connective, subcutaneous and other soft tissues of pelvis	Fibromatous Neoplasms	Connective, subcutaneous and other soft tissues	Memorial Sloan Kettering	0	7.19178
TCGA.DX.A6YR.01A	75	male	Fibromyxosarcoma	Connective, subcutaneous and other soft tissues of thorax	Connective, subcutaneous and other soft tissues of thorax	Fibromatous Neoplasms	Connective, subcutaneous and other soft tissues	Memorial Sloan Kettering	0	3.41644
TCGA.VT.A80G.01A	66	male	Undifferentiated sarcoma	Connective, subcutaneous and other soft tissues of pelvis	Connective, subcutaneous and other soft tissues of pelvis	Soft Tissue Tumors and Sarcomas, NOS	Connective, subcutaneous and other soft tissues	Vanderbilt	0	0.893151
TCGA.QQ.A8VB.01A	68	female	Malignant peripheral nerve sheath tumor	Connective, subcutaneous and other soft tissues of trunk, NOS	Connective, subcutaneous and other soft tissues of trunk, NOS	Nerve Sheath Tumors	Connective, subcutaneous and other soft tissues	Roswell Park	0	15.6795
TCGA.DX.A8BT.01A	63	female	Malignant fibrous histiocytoma	Connective, subcutaneous and other soft tissues of thorax	Connective, subcutaneous and other soft tissues of thorax	Fibromatous Neoplasms	Connective, subcutaneous and other soft tissues	Memorial Sloan Kettering	0	3.36986
