# Supplementary material for: Identification and characterization of aging/senescence-induced genes in osteosarcoma and predicting clinical prognosis
Source: Front Immunol. 2022 Oct 5;13:997765. doi: 10.3389/fimmu.2022.997765 (PMC9579318; doi:10.3389/fimmu.2022.997765)
Supplement: Supplementary Table 5 — Results of prognosis related genes in ASIGs in single-gene KM analysis and univariate Cox regression. [file Table_5.xlsx]

## Sheet: Sheet1
	HR	HR.95L	HR.95H	cox_pvalue	KM_pvalue
LAMP2	0.567353	0.331883	0.969889	0.0382916	0.00822471
UQCRC1	0.42404	0.205394	0.875439	0.0203599	0.0113382
PRKCH	0.467353	0.227414	0.960445	0.0384731	0.0312302
BAK1	0.350972	0.14293	0.861827	0.0223486	0.0244016
GRN	0.528327	0.346773	0.804936	0.00297738	0.00141514
VASH1	0.467294	0.288384	0.757198	0.00200581	0.00412613
CD82	0.622301	0.425761	0.909568	0.0143082	0.00637893
DHPS	1.8941	1.07985	3.32232	0.0258864	0.0403908
CDK6	0.540338	0.364618	0.800743	0.00216057	0.0234514
NUDT1	1.67381	1.04814	2.67296	0.031018	0.0338302
BLVRA	0.546542	0.31942	0.935159	0.0274824	0.0205035
LIMK1	0.442439	0.241665	0.810016	0.00822151	0.0328661
DUSP3	0.203025	0.0726313	0.567515	0.0023651	0.00052602
AMBRA1	0.198584	0.0633304	0.622698	0.00556549	0.010486
HPS5	0.365772	0.134394	0.9955	0.0489769	0.00335964
MAPK14	0.419963	0.180127	0.979137	0.0445605	0.00547365
MAPKAPK3	0.486202	0.266409	0.887327	0.0188023	0.0383378
GCA	0.427048	0.221052	0.825009	0.0113249	0.000362316
VAMP8	0.726075	0.54144	0.973671	0.0325011	0.00307444
NPC2	0.61141	0.418745	0.89272	0.0108469	0.00274164
CAT	0.321867	0.157891	0.656141	0.00181136	0.0131557
HJURP	2.29154	1.17243	4.47886	0.0152988	0.00165351
ZNFX1	0.488364	0.248487	0.959804	0.03762	0.0164674
STAT5A	0.371126	0.191992	0.717397	0.00320222	0.0049692
PPARG	0.469348	0.292768	0.752429	0.00168245	0.00340443
EEFSEC	0.383633	0.159475	0.922868	0.0324202	0.0471613
ARNTL	0.215803	0.073568	0.633036	0.00522707	0.00968415
TES	0.540198	0.343318	0.849979	0.00774936	0.0255287
MYC	2.21409	1.4798	3.31274	0.000110504	0.0259146
PML	0.279178	0.117507	0.663285	0.00385451	0.00165011
NOL3	1.80684	1.13412	2.87858	0.0127873	0.0219059
SLC16A3	1.41421	1.00836	1.9834	0.0446201	0.048373
GTF2H2	0.195594	0.0504905	0.757703	0.0181998	0.0116431
RSPO3	0.509067	0.287781	0.900509	0.0203374	0.026718
MSN	0.557974	0.332677	0.935851	0.0270194	0.0394627
EPS8	0.449638	0.272396	0.742206	0.00177296	0.0335103
PDK1	2.31358	1.50968	3.54556	0.000117611	0.00407457
SORBS2	1.96366	1.0487	3.6769	0.0349827	0.0381461
G6PD	0.356429	0.185422	0.685147	0.00197464	0.00227179
GBP2	0.513526	0.341177	0.772938	0.00140073	0.0240469
ANXA5	0.420398	0.196287	0.900388	0.0257482	0.0355723
BLCAP	0.34642	0.142661	0.841203	0.0191816	0.00570426
ITGAM	0.501359	0.289882	0.867114	0.0135086	0.0412607
GLB1	0.371632	0.197118	0.70065	0.00221669	0.0134895
TMED10	0.322525	0.125189	0.830925	0.0191008	0.00688223
INSR	2.07419	1.15912	3.71165	0.0139978	0.0128084
MOB3A	0.422825	0.217998	0.820103	0.0108741	0.0144726
TNFRSF10C	0.260858	0.094649	0.71894	0.00937952	0.00215305
STAT5B	0.275198	0.127971	0.591804	0.000957384	0.00615441
ARHGAP1	0.236906	0.104409	0.537544	0.000571363	0.0145408
ERCC4	0.11886	0.0333795	0.423244	0.00101304	0.000686349
SAMD9L	0.463571	0.271705	0.790924	0.00479541	0.00033531
PYCR1	1.72827	1.0075	2.96471	0.0469128	0.0363506
NOG	1.48515	1.09921	2.00659	0.00999309	0.00629944
SOCS1	0.505395	0.312243	0.81803	0.00547861	0.0183729
SUPT5H	0.378407	0.151172	0.947213	0.0379118	0.0141122
PTPN1	0.39388	0.173751	0.892896	0.0256639	0.0301494
MAP3K5	0.373236	0.182512	0.763266	0.00693211	0.00111184
ATG7	0.295806	0.111066	0.787835	0.014806	0.00388177
PRMT6	0.474622	0.237666	0.947827	0.0347031	0.00208615
MAP3K3	0.376445	0.176847	0.801323	0.0112583	0.0374469
EHMT2	0.283941	0.123161	0.65461	0.0031347	0.0078275
GPX1	0.65723	0.434645	0.993801	0.0466526	0.00682741
CEBPA	0.520944	0.325083	0.83481	0.00672033	0.00904206
